# Supplementary material for: Exploration of Soil Functional Microbiomes—A Concept Proposal for Long-Term Fertilized Grasslands
Source: Plants (Basel). 2022 May 5;11(9):1253. doi: 10.3390/plants11091253 (PMC9102102; doi:10.3390/plants11091253)
Supplement: Supplementary file 1 [file plants-11-01253-s001.zip]

Archive with 2 entries (2 files):
- Supp data.pdf
- Supp Table 1.XLSX
